# Supplementary material for: Testcross Analysis of Pl-1 Marker Expression and Seedling Vigor in Thai Maize Germplasm for Doubled Haploid Breeding Applications
Source: Plants (Basel). 2025 Sep 29;14(19):3011. doi: 10.3390/plants14193011 (PMC12526231; doi:10.3390/plants14193011)
Supplement: Supplementary file 1 [file plants-14-03011-s001.zip]

Archive with 1 entries (1 files):
- plants-3889436-supplementary.pdf
